# Supplementary material for: Child public health interventions for conflict-affected populations: A systematic review
Source: PLOS Glob Public Health. 2025 Dec 30;5(12):e0004880. doi: 10.1371/journal.pgph.0004880 (PMC12753068; doi:10.1371/journal.pgph.0004880)
Supplement: S1 Table — (XLSX) [file pgph.0004880.s003.xlsx]

## Sheet: Sheet3
Ref #	First author	Year of publication	Citation	Country	Region	conflict	Intervention description	Humanitarian phase (pre-conflict=1, during conflict=2, post-conflict=3)	Setting of data collection (Health facility =1, IDP camp=2, refugee camp=3, Town/Community/Village=4, School=5))	If I=1 then how many facilities were included?	Study design (RCT=1, Case control/cohort=2, Cross-section=3, Qualitative=4, Mixed methods=5)	Study start date	Study end date	Data Source(s)	Population description	Population size (denominator)	At home, IDP or Refugee (Specify)	Type of outcome	Diagnosis/morbidity	Mortality	Mortality rate	Child disability	Changes in social behaviour or norms	School attendance or attainment	Treatment	Outcomes measured	Actors Involved if an Intervention study	Finding 1	Finding 2	Finding 3	Finding 4	Finding 5	Finding 6	Finding 7	Finding 8	Finding 9	Finding 10	Finding 11	Author's comments on validity of findings	Definition of cases (classification) ICD 9 or 10,	Cases clearly defined? Y/N	Ascertainment clear and systematic?	Ascertainment method or measurement tools	Other comments	Does the paper provide clear association of children health outcomes with armed conflict?	Missing data	Study limitations	Included in review? (Y/N)	Reasons for exclusions/uncertainty or correspondence
[truncated: 3 more columns]
